# Supplementary material for: Occult Pneumothorax in Blunt Thoracic Trauma: Clinical Characteristics and Results of Delayed Tube Thoracostomy in a Level 1 Trauma Center
Source: J Clin Med. 2023 Jun 28;12(13):4333. doi: 10.3390/jcm12134333 (PMC10342870; doi:10.3390/jcm12134333)
Supplement: Supplementary file 1 [file jcm-12-04333-s001.zip]

Archive with 1 entries (1 files):
- jcm-2458956-supplementary.pdf
